# Supplementary material for: The mixed-valent titanium phosphate, Li2Ti2(PO4)3, dilithium dititanium(III/IV) tris­(orthophosphate)
Source: Acta Crystallogr Sect E Struct Rep Online. 2011 Aug 17;67(Pt 9):i49. doi: 10.1107/S1600536811031606 (PMC3200769; doi:10.1107/S1600536811031606)
Supplement: Supplementary file 1 [file e-67-00i49-sup1.cif]

##############################################################################
#                                                                            #
# This CIF contains the data in a paper accepted for publication in          #
# Acta Crystallographica Section E. It conforms to the requirements of       #
# Notes for Authors for Acta Crystallographica Section E, and has been       #
# peer reviewed under the auspices of the IUCr Commission on Journals.       #
#                                                                            #
# Full details of the Crystallographic Information File format               #
# are given in the paper "The Crystallographic Information File (CIF):       #
# a New Standard Archive File for Crystallography" by S. R. Hall, F. H.      #
# Allen and I. D. Brown [Acta Cryst. (1991), A47, 655-685].                  #
#                                                                            #
# The current version of the core CIF dictionary is obtainable from          #
# ftp://ftp.iucr.org/pub/cif_core.dic.                                       #
#                                                                            #
# Software is freely available for graphical display of the structure(s)     #
# in this CIF. For information consult the CIF software page                 #
# http://www.iucr.org/resources/cif/software.                                #
#                                                                            #
# This file may be used for bona fide research purposes within the           #
# scientific community so long as proper attribution is given to the journal # 
# article from which it was obtained.                                        #
#                                                                            #
##############################################################################
data_global
_audit_creation_method     'WinGX routine CIF_UPDATE'
_audit_conform_dict_name     cif_core.dic
_audit_conform_dict_version     2.3
_journal_date_recd_electronic     2011-07-12
_journal_date_accepted     2011-08-04
_journal_name_full     'Acta Crystallographica, Section E'
_journal_year     2011
_journal_volume     67
_journal_issue      9
_journal_page_first     i49
_journal_page_last     i49
_journal_paper_category     QI
_journal_coeditor_code     WM2513
_publ_contact_author_name     'Professor Hoseop Yun'
_publ_contact_author_address
;
Division of Energy Systems Research and Department of Chemistry
Ajou University
Suwon 443-749
Republic of Korea
;
_publ_contact_author_email     hsyun@ajou.ac.kr
_publ_contact_author_fax     '82-31-219-1615'
_publ_contact_author_phone     '82-31-219-2605'
_publ_section_title
;
The mixed-valent titanium phosphate, Li~2~Ti~2~(PO~4~)~3~, dilithium
dititanium(III/IV) tris(orthophosphate)
;
loop_
    _publ_author_name
    _publ_author_footnote
    _publ_author_address
    'Kee, Yongho' .
;
Division of Energy Systems Research and Department of Chemistry
Ajou University
Suwon 443-749
Republic of Korea
;
    'Lee, Seoung-Soo' .
;
Division of Energy Systems Research and Department of Chemistry
Ajou University
Suwon 443-749
Republic of Korea
;
    'Yun, Hoseop' .
;
Division of Energy Systems Research and Department of Chemistry
Ajou University
Suwon 443-749
Republic of Korea
;
data_I
_audit_creation_method     'WinGX routine CIF_UPDATE'
_chemical_name_systematic
;
dilithium dititanium(III/IV) tris(orthophosphate)
;
_chemical_formula_sum     'Li2 O12 P3 Ti2'
_chemical_formula_iupac     'Li2 Ti2 (P O4)3'
_chemical_formula_weight     394.59
_symmetry_cell_setting     orthorhombic
_symmetry_space_group_name_H-M     'P b c n'
_symmetry_space_group_name_Hall     '-P 2n 2ab'
loop_
    _symmetry_equiv_pos_as_xyz
    'x, y, z'
    '-x+1/2, -y+1/2, z+1/2'
    'x+1/2, -y+1/2, -z'
    '-x, y, -z+1/2'
    '-x, -y, -z'
    'x-1/2, y-1/2, -z-1/2'
    '-x-1/2, y-1/2, z'
    'x, -y, z-1/2'
_cell_length_a     12.0344(5)
_cell_length_b     8.5795(5)
_cell_length_c     8.6794(4)
_cell_angle_alpha     90
_cell_angle_beta     90
_cell_angle_gamma     90
_cell_volume     896.14(7)
_cell_formula_units_Z     4
_cell_measurement_reflns_used     6390
_cell_measurement_theta_min     3.34
_cell_measurement_theta_max     27.44
_cell_measurement_temperature     290.0(10)
_cell_special_details     ?
_exptl_crystal_description     block
_exptl_crystal_colour     black
_exptl_crystal_size_max     0.220
_exptl_crystal_size_mid     0.160
_exptl_crystal_size_min     0.140
_exptl_crystal_density_diffrn     2.925
_exptl_crystal_density_method     'not measured'
_exptl_crystal_F_000     764
_exptl_absorpt_coefficient_mu     2.386
_exptl_absorpt_correction_type     multi-scan
_exptl_absorpt_process_details     '(ABSCOR; Higashi, 1995)'
_exptl_absorpt_correction_T_min     0.802
_exptl_absorpt_correction_T_max     1.000
_diffrn_ambient_temperature     290.0(10)
_diffrn_radiation_type     MoK\a
_diffrn_radiation_wavelength     0.71073
_diffrn_radiation_source     'sealed tube'
_diffrn_radiation_monochromator     Graphite
_diffrn_measurement_device_type     'Rigaku R-AXIS RAPID'
_diffrn_measurement_method     \w
_diffrn_reflns_number     6671
_diffrn_reflns_av_R_equivalents     0.0347
_diffrn_reflns_theta_min     3.39
_diffrn_reflns_theta_max     27.44
_diffrn_reflns_theta_full     27.44
_diffrn_measured_fraction_theta_max     0.981
_diffrn_measured_fraction_theta_full     0.981
_diffrn_reflns_limit_h_min     -14
_diffrn_reflns_limit_h_max     14
_diffrn_reflns_limit_k_min     -11
_diffrn_reflns_limit_k_max     11
_diffrn_reflns_limit_l_min     -11
_diffrn_reflns_limit_l_max     11
_reflns_number_total     1004
_reflns_number_gt     974
_reflns_threshold_expression     I>2\s(I)
_refine_ls_structure_factor_coef     Fsqd
_refine_ls_matrix_type     full
_refine_ls_R_factor_gt     0.0464
_refine_ls_wR_factor_ref     0.1122
_refine_ls_goodness_of_fit_ref     1.373
_refine_ls_restrained_S_all     1.373
_refine_ls_number_reflns     1004
_refine_ls_number_parameters     87
_refine_ls_number_restraints     0
_refine_ls_number_constraints     ?
_refine_ls_weighting_scheme     calc
_refine_ls_weighting_details
        'calc w=1/[\s^2^(Fo^2^)+(0.0000P)^2^+10.7789P] where P=(Fo^2^+2Fc^2^)/3'
_refine_ls_shift/su_max     0
_refine_diff_density_max     0.492
_refine_diff_density_min     -0.737
_refine_ls_extinction_method     none
loop_
    _atom_type_symbol
    _atom_type_description
    _atom_type_scat_dispersion_real
    _atom_type_scat_dispersion_imag
    _atom_type_scat_source
    Li Li -0.0003 0.0001 'International Tables Vol C Tables 4.2.6.8 and 6.1.1.4'
    Ti Ti 0.2776 0.4457 'International Tables Vol C Tables 4.2.6.8 and 6.1.1.4'
    P P 0.1023 0.0942 'International Tables Vol C Tables 4.2.6.8 and 6.1.1.4'
    O O 0.0106 0.006 'International Tables Vol C Tables 4.2.6.8 and 6.1.1.4'
_computing_data_collection     'RAPID-AUTO (Rigaku, 2006)'
_computing_cell_refinement     'RAPID-AUTO (Rigaku, 2006)'
_computing_data_reduction     'RAPID-AUTO (Rigaku, 2006)'
_computing_structure_solution     'SHELXS97 (Sheldrick, 2008)'
_computing_structure_refinement     'SHELXL97 (Sheldrick, 2008)'
_computing_molecular_graphics
                             'locally modified version of ORTEP (Johnson, 1965)'
_computing_publication_material     'WinGX (Farrugia, 1999)'
loop_
    _atom_site_type_symbol
    _atom_site_label
    _atom_site_fract_x
    _atom_site_fract_y
    _atom_site_fract_z
    _atom_site_U_iso_or_equiv
    _atom_site_adp_type
    _atom_site_calc_flag
    _atom_site_refinement_flags
    _atom_site_occupancy
    _atom_site_disorder_assembly
    _atom_site_disorder_group
    Li Li 0.1812(9) 0.2861(13) 0.2191(12) 0.020(2) Uani d . 1 . .
    Ti Ti 0.38824(7) 0.25295(11) 0.03788(11) 0.0077(2) Uani d . 1 . .
    P P1 0.5 0.5399(2) 0.25 0.0086(4) Uani d S 1 . .
    P P2 0.35246(11) 0.10469(15) 0.39437(15) 0.0069(3) Uani d . 1 . .
    O O1 0.4200(3) 0.3537(5) -0.1627(5) 0.0186(9) Uani d . 1 . .
    O O2 0.4304(4) 0.4408(5) 0.1413(5) 0.0219(10) Uani d . 1 . .
    O O3 0.5306(4) 0.1556(5) 0.0618(5) 0.0217(10) Uani d . 1 . .
    O O4 0.2282(3) 0.3271(5) 0.0130(4) 0.0152(8) Uani d . 1 . .
    O O5 0.3221(3) 0.1629(5) 0.2322(4) 0.0137(8) Uani d . 1 . .
    O O6 0.3443(3) 0.0729(4) -0.1040(5) 0.0146(8) Uani d . 1 . .
loop_
    _atom_site_aniso_label
    _atom_site_aniso_U_11
    _atom_site_aniso_U_22
    _atom_site_aniso_U_33
    _atom_site_aniso_U_12
    _atom_site_aniso_U_13
    _atom_site_aniso_U_23
    Li 0.019(5) 0.025(5) 0.017(5) 0.002(4) 0.005(4) -0.004(4)
    Ti 0.0076(4) 0.0079(4) 0.0078(4) 0.0006(3) 0.0001(3) -0.0007(4)
    P1 0.0114(9) 0.0075(8) 0.0071(8) 0 0.0023(7) 0
    P2 0.0060(6) 0.0079(6) 0.0067(6) 0.0001(5) -0.0003(5) -0.0001(5)
    O1 0.018(2) 0.025(2) 0.0126(18) -0.0112(17) 0.0036(17) -0.0017(17)
    O2 0.031(3) 0.018(2) 0.016(2) -0.0095(18) -0.0074(19) 0.0006(17)
    O3 0.021(2) 0.019(2) 0.025(2) 0.0074(17) -0.0096(19) -0.0075(18)
    O4 0.017(2) 0.020(2) 0.0087(17) 0.0098(16) -0.0012(16) 0.0001(15)
    O5 0.0107(18) 0.021(2) 0.0096(17) 0.0007(15) 0.0008(16) 0.0035(16)
    O6 0.0131(19) 0.0084(18) 0.022(2) -0.0007(14) -0.0049(17) 0.0013(16)
_geom_special_details
;
All e.s.d.'s (except the e.s.d. in the dihedral angle between two l.s. planes)
are estimated using the full covariance matrix. The cell e.s.d.'s are taken
into account individually in the estimation of e.s.d.'s in distances, angles
and torsion angles; correlations between e.s.d.'s in cell parameters are only
used when they are defined by crystal symmetry. An approximate (isotropic)
treatment of cell e.s.d.'s is used for estimating e.s.d.'s involving l.s.
planes.
;
loop_
    _geom_bond_atom_site_label_1
    _geom_bond_atom_site_label_2
    _geom_bond_site_symmetry_2
    _geom_bond_distance
    _geom_bond_publ_flag
    Li O4 . 1.909(11) ?
    Li O6 2 1.979(11) ?
    Li O1 2 1.994(12) ?
    Li O5 . 2.001(11) ?
    Li Ti 2 2.909(10) ?
    Li Ti . 2.960(10) ?
    Li P2 . 2.997(11) ?
    Li P2 2_554 2.998(11) ?
    Li P1 6_556 3.048(11) ?
    Ti O2 . 1.913(4) ?
    Ti O3 . 1.917(4) ?
    Ti O1 . 1.981(4) ?
    Ti O5 . 2.019(4) ?
    Ti O4 . 2.039(4) ?
    Ti O6 . 2.045(4) ?
    Ti Li 2_554 2.909(10) ?
    P1 O2 . 1.521(4) ?
    P1 O2 4_655 1.521(4) ?
    P1 O1 8_566 1.528(4) ?
    P1 O1 5_665 1.528(4) ?
    P1 Li 6_666 3.048(11) ?
    P1 Li 7_665 3.048(11) ?
    P2 O3 4_655 1.522(4) ?
    P2 O6 8_556 1.527(4) ?
    P2 O4 2 1.531(4) ?
    P2 O5 . 1.537(4) ?
    P2 Li 2 2.998(11) ?
    O1 P1 5_665 1.528(4) ?
    O1 Li 2_554 1.994(12) ?
    O3 P2 4_655 1.522(4) ?
    O4 P2 2_554 1.531(4) ?
    O6 P2 8 1.527(4) ?
    O6 Li 2_554 1.979(11) ?
loop_
    _geom_angle_atom_site_label_1
    _geom_angle_atom_site_label_2
    _geom_angle_atom_site_label_3
    _geom_angle_site_symmetry_1
    _geom_angle_site_symmetry_3
    _geom_angle
    _geom_angle_publ_flag
    O4 Li O6 . 2 131.3(6) ?
    O4 Li O1 . 2 140.7(6) ?
    O6 Li O1 2 2 82.7(4) ?
    O4 Li O5 . . 84.2(4) ?
    O6 Li O5 2 . 114.2(5) ?
    O1 Li O5 2 . 99.8(5) ?
    O2 Ti O3 . . 94.55(19) ?
    O2 Ti O1 . . 89.61(18) ?
    O3 Ti O1 . . 96.49(19) ?
    O2 Ti O5 . . 92.03(18) ?
    O3 Ti O5 . . 95.45(18) ?
    O1 Ti O5 . . 167.79(17) ?
    O2 Ti O4 . . 92.14(19) ?
    O3 Ti O4 . . 172.33(19) ?
    O1 Ti O4 . . 87.31(17) ?
    O5 Ti O4 . . 80.54(16) ?
    O2 Ti O6 . . 170.86(18) ?
    O3 Ti O6 . . 88.11(17) ?
    O1 Ti O6 . . 81.39(17) ?
    O5 Ti O6 . . 96.43(16) ?
    O4 Ti O6 . . 85.86(16) ?
    O2 P1 O2 . 4_655 112.1(3) ?
    O2 P1 O1 . 8_566 107.1(2) ?
    O2 P1 O1 4_655 8_566 111.9(2) ?
    O2 P1 O1 . 5_665 111.9(2) ?
    O2 P1 O1 4_655 5_665 107.1(2) ?
    O1 P1 O1 8_566 5_665 106.6(4) ?
    O3 P2 O6 4_655 8_556 110.1(2) ?
    O3 P2 O4 4_655 2 108.0(2) ?
    O6 P2 O4 8_556 2 109.5(2) ?
    O3 P2 O5 4_655 . 110.8(2) ?
    O6 P2 O5 8_556 . 108.5(2) ?
    O4 P2 O5 2 . 109.9(2) ?
    P1 O1 Ti 5_665 . 144.9(3) ?
    P1 O1 Li 5_665 2_554 119.3(4) ?
    Ti O1 Li . 2_554 94.1(3) ?
    P1 O2 Ti . . 155.2(3) ?
    P2 O3 Ti 4_655 . 168.1(3) ?
    P2 O4 Li 2_554 . 120.8(4) ?
    P2 O4 Ti 2_554 . 142.1(2) ?
    Li O4 Ti . . 97.1(4) ?
    P2 O5 Li . . 115.2(4) ?
    P2 O5 Ti . . 142.7(2) ?
    Li O5 Ti . . 94.8(4) ?
    P2 O6 Li 8 2_554 127.8(4) ?
    P2 O6 Ti 8 . 138.0(3) ?
    Li O6 Ti 2_554 . 92.6(4) ?
