# Supplementary material for: The mixed-valent titanium phosphate, Li2Ti2(PO4)3, dilithium dititanium(III/IV) tris­(orthophosphate)
Source: Acta Crystallogr Sect E Struct Rep Online. 2011 Aug 17;67(Pt 9):i49. doi: 10.1107/S1600536811031606 (PMC3200769; doi:10.1107/S1600536811031606)
Supplement: Supplementary file 2 [file e-67-00i49-Isup2.hkl]

#
# h,k,l, Fc-squared, Fo-squared, sigma(Fo-squared) and status flag
#
data_I
_shelx_title '    Q-117    Li-Ti-P-O system  LSS-160'
_shelx_refln_list_code          4
_shelx_F_calc_maximum      190.08
_exptl_crystal_F_000       764.00
_reflns_d_resolution_high  0.7712
 
loop_
 _symmetry_equiv_pos_as_xyz
 'x, y, z'
 '-x+1/2, -y+1/2, z+1/2'
 'x+1/2, -y+1/2, -z'
 '-x, y, -z+1/2'
 '-x, -y, -z'
 'x-1/2, y-1/2, -z-1/2'
 '-x-1/2, y-1/2, z'
 'x, -y, z-1/2'
 
_cell_length_a    12.0344
_cell_length_b     8.5795
_cell_length_c     8.6794
_cell_angle_alpha  90.000
_cell_angle_beta   90.000
_cell_angle_gamma  90.000
 
_shelx_F_squared_multiplier     1.000
 
loop_
 _refln_index_h
 _refln_index_k
 _refln_index_l
 _refln_F_squared_calc
 _refln_F_squared_meas
 _refln_F_squared_sigma
 _refln_observed_status
   2   0   0     2192.21     2134.78     25.61 o
   4   0   0    26363.38    25975.75    462.69 o
   6   0   0     1507.80     1503.72     26.71 o
   8   0   0     5559.05     4963.27     89.79 o
  10   0   0       68.38       78.10      7.66 o
  12   0   0      568.35      538.67     18.78 o
   3   1   0    36131.51    37663.05    640.27 o
   5   1   0     2568.73     3262.27    110.65 o
   7   1   0     6052.41     6318.00     67.56 o
   9   1   0     3125.62     3025.23     37.94 o
  11   1   0     4239.64     4495.13    240.34 o
  13   1   0       69.69      203.95     16.90 o
   0   2   0    12765.36    13150.30    256.30 o
   2   2   0     2311.98     2288.53     32.23 o
   4   2   0     8495.11     7721.52     97.99 o
   6   2   0     7542.77     7665.27    116.85 o
   8   2   0     1167.27     1136.44     34.08 o
  10   2   0     3667.44     3763.77     99.60 o
  12   2   0     3572.01     3565.16     43.21 o
   1   3   0     9051.11     9693.91    137.25 o
   3   3   0      346.16      716.31     69.64 o
   5   3   0    12345.55    12434.38    183.97 o
   7   3   0     1368.08     1514.37     64.35 o
   9   3   0        8.54      197.26     10.12 o
  11   3   0       44.85       51.32      5.88 o
  13   3   0      356.77      531.94     38.14 o
   0   4   0      412.08      655.02     24.47 o
   2   4   0     1817.07     1804.05     30.79 o
   4   4   0     1539.20     1492.08     23.99 o
   6   4   0     4316.82     4167.57     62.59 o
   8   4   0     4100.62     4651.53    200.26 o
  10   4   0    12268.68    11978.41    169.06 o
  12   4   0     1345.60     1218.28     22.00 o
  14   4   0     4045.28     3649.95    149.65 o
   1   5   0     1734.87     1675.37     85.82 o
   3   5   0     2561.10     2526.92     44.45 o
   5   5   0      392.24      390.05     18.77 o
   7   5   0     8405.42     8435.39    136.66 o
   9   5   0      243.22      322.93     14.81 o
  11   5   0      643.10      788.83     57.48 o
  13   5   0     1577.19     1794.55     80.81 o
   0   6   0     7702.63     7691.01    179.34 o
   2   6   0       55.17       83.28     12.37 o
   4   6   0    22348.47    21738.42    385.05 o
   6   6   0        4.55       37.61     10.86 o
   8   6   0     4977.79     4919.32     82.95 o
  10   6   0        5.17       43.55      9.17 o
  12   6   0      584.28      575.27     20.49 o
   1   7   0      213.94      258.68     22.06 o
   3   7   0     1314.24     1209.18     43.48 o
   5   7   0       86.79      131.38     17.04 o
   7   7   0       84.45      109.08     13.14 o
   9   7   0      305.27      442.78     42.94 o
  11   7   0        1.26        8.52     10.23 o
   0   8   0     1974.63     2072.97     69.86 o
   2   8   0       49.87       49.22     12.88 o
   4   8   0     7885.24     7955.09    142.93 o
   6   8   0      659.97      654.95     27.24 o
   8   8   0     3045.24     3138.47     80.02 o
  10   8   0      703.12      703.92     27.21 o
   1   9   0      728.52      762.47     34.14 o
   3   9   0       19.94       75.34     17.01 o
   5   9   0       24.48       22.80     11.96 o
   7   9   0     1093.93     1200.09     54.64 o
   9   9   0      258.01      233.46     21.93 o
   0  10   0     4154.81     3983.65    129.98 o
   2  10   0     2306.96     2337.92     63.69 o
   4  10   0       10.93       28.48     15.82 o
   6  10   0     1742.65     1779.01     57.24 o
   1  11   0     2087.54     2159.99     69.55 o
   1   1   1     1827.46     1796.40     14.58 o
   2   1   1    13723.10    14213.98    123.39 o
   3   1   1     3639.83     3529.22     25.53 o
   4   1   1     5548.82     5772.24     43.54 o
   5   1   1       10.27        6.67      1.40 o
   6   1   1    13426.94    13898.16    106.41 o
   7   1   1      991.20      953.49     11.90 o
   8   1   1     6537.09     6540.75     52.07 o
   9   1   1       27.34       46.16      3.12 o
  10   1   1       36.95      247.25      9.00 o
  11   1   1      279.31      267.32      5.96 o
  12   1   1     5314.18     5070.19     47.58 o
  13   1   1      300.76      335.71     12.37 o
  14   1   1     1181.68     1152.53     27.25 o
   0   2   1    15792.02    16381.79    235.56 o
   1   2   1    10716.38    10892.08    110.45 o
   2   2   1      278.84      369.84     12.62 o
   3   2   1     2461.02     2585.61     21.33 o
   4   2   1      274.77      287.24      6.49 o
   5   2   1     1477.48     1851.16     18.11 o
   6   2   1     2445.28     2487.88     22.50 o
   7   2   1        0.01      236.44      5.07 o
   8   2   1      137.01      147.34      5.46 o
   9   2   1     1547.08     1524.95     30.98 o
  10   2   1       14.10       27.83      2.88 o
  11   2   1      244.78      459.48     17.06 o
  12   2   1      494.17      616.55     27.67 o
  13   2   1      213.76      230.21     12.31 o
  14   2   1      363.20      441.56     51.20 o
   1   3   1      176.14      200.20      6.68 o
   2   3   1    14379.07    13102.24    144.26 o
   3   3   1      935.45      815.40     11.59 o
   4   3   1      151.72      142.47      6.98 o
   5   3   1        5.93       17.31      3.18 o
   6   3   1    13282.82    13463.81    157.33 o
   7   3   1      151.53      165.61      5.76 o
   8   3   1      282.83      319.96      7.34 o
   9   3   1     2935.58     2850.58     26.11 o
  10   3   1     4740.72     4589.45     84.66 o
  11   3   1     1094.20     1145.20     21.74 o
  12   3   1     1023.03     1051.00     12.84 o
  13   3   1      157.45      262.70     12.98 o
  14   3   1      252.74      301.04     18.31 o
   0   4   1     1399.28     1831.22     31.31 o
   1   4   1     1454.80     1687.62     28.85 o
   2   4   1       61.61       81.48      8.91 o
   3   4   1      544.09      581.15     12.25 o
   4   4   1     1033.78     1101.07     34.76 o
   5   4   1      723.31      717.10     16.01 o
   6   4   1     1151.93     1153.71     16.78 o
   7   4   1        2.58      155.46      7.91 o
   8   4   1     3232.37     3189.33     37.03 o
   9   4   1       39.86       31.75      4.74 o
  10   4   1      320.65      299.12      8.35 o
  11   4   1      259.53      365.43     10.27 o
  12   4   1        3.32       11.46      3.02 o
  13   4   1      171.76      169.15      8.81 o
  14   4   1      405.81      424.39     23.03 o
   1   5   1       67.93      247.02     11.68 o
   2   5   1    17351.31    17582.39    204.00 o
   3   5   1        0.84      151.55      9.51 o
   4   5   1      748.68      764.67     15.41 o
   5   5   1     9180.66     9065.83     96.04 o
   6   5   1     2621.06     2450.29     30.22 o
   7   5   1     4012.72     3863.52     47.92 o
   8   5   1      467.92      473.58     12.13 o
   9   5   1       53.86       59.67      6.45 o
  10   5   1     3661.65     3420.47     41.98 o
  11   5   1      284.47      284.45      9.07 o
  12   5   1      897.15     1001.94     16.56 o
  13   5   1      275.05      262.43     11.26 o
   0   6   1     2266.17     2272.23     54.35 o
   1   6   1      410.61      476.91     16.47 o
   2   6   1      785.22      753.99     19.59 o
   3   6   1       98.78      112.31      9.74 o
   4   6   1     3872.47     3856.23     61.41 o
   5   6   1     1179.53     1197.54     21.44 o
   6   6   1      206.64      268.85     10.04 o
   7   6   1      299.46      249.95     10.61 o
   8   6   1      858.31      828.20     19.13 o
   9   6   1     1096.41     1017.36     19.26 o
  10   6   1     1299.18     1285.77     23.53 o
  11   6   1      457.77      417.13     13.05 o
  12   6   1       15.03       22.39      6.06 o
  13   6   1       17.20        8.95      6.97 o
   1   7   1     2206.72     2166.57     37.17 o
   2   7   1     1297.92     1488.55     59.41 o
   3   7   1        7.47       20.96      7.55 o
   4   7   1     1330.30     1348.10     27.29 o
   5   7   1        1.91       14.60      6.06 o
   6   7   1      324.77      349.35     12.88 o
   7   7   1     2912.92     2854.91     41.32 o
   8   7   1     4901.26     4681.62     61.66 o
   9   7   1      865.29      888.37     20.28 o
  10   7   1     2399.96     2315.43     34.56 o
  11   7   1       50.38       49.88      7.58 o
  12   7   1     4003.92     3853.37     55.75 o
   0   8   1     1239.32     1148.43     39.05 o
   1   8   1      185.96      183.33     13.87 o
   2   8   1      709.16      730.88     20.50 o
   3   8   1      156.40      279.28     23.22 o
   4   8   1     1161.16     1224.17     28.45 o
   5   8   1     2414.63     2298.99     38.20 o
   6   8   1      237.12      299.57     18.67 o
   7   8   1       27.39       46.45      9.18 o
   8   8   1       46.46      116.01     11.29 o
   9   8   1      147.84      143.89     11.95 o
  10   8   1     1196.95     1115.37     26.00 o
   1   9   1      143.56      170.34     13.97 o
   2   9   1     4037.24     4007.80     62.21 o
   3   9   1      621.35      695.90     33.01 o
   4   9   1      177.16      195.09     19.08 o
   5   9   1      219.79      287.21     15.75 o
   6   9   1     2693.54     2595.15     42.47 o
   7   9   1       58.79       71.78     10.55 o
   8   9   1     1605.77     1635.24     33.03 o
   9   9   1        2.37       20.75      8.82 o
   0  10   1      425.15      423.23     30.03 o
   1  10   1      145.06      196.23     29.70 o
   2  10   1      192.65      196.19     18.12 o
   3  10   1      291.61      331.93     20.79 o
   4  10   1        7.98        4.01      7.32 o
   5  10   1     1088.51     1077.07     32.28 o
   6  10   1      114.82      153.60     15.63 o
   1  11   1       88.12       83.36     15.47 o
   0   0   2    12315.13    12578.62    220.03 o
   1   0   2     3460.48     3456.46     31.17 o
   2   0   2     1021.24      912.22     12.71 o
   3   0   2      146.08      241.16      5.60 o
   4   0   2     8318.33     7252.70     92.73 o
   5   0   2     5508.15     5507.96     69.99 o
   6   0   2     8292.11     7952.72    107.93 o
   7   0   2     4996.10     5206.26     81.63 o
   8   0   2     8144.38     7677.33    127.34 o
   9   0   2     5109.50     5246.03    104.44 o
  10   0   2       92.48       70.34     11.50 o
  11   0   2     4681.67     4447.46     80.12 o
  12   0   2     5381.71     5480.28    129.54 o
  13   0   2      385.26      327.19     25.17 o
  14   0   2     1957.70     2108.50     70.65 o
   1   1   2     8865.91     9123.59     94.71 o
   2   1   2    14630.17    15335.59    159.14 o
   3   1   2     2596.00     2624.22     24.88 o
   4   1   2      527.93      522.90      4.54 o
   5   1   2      701.44      770.82     26.68 o
   6   1   2      801.72      714.36      7.03 o
   7   1   2      777.37      771.01     15.17 o
   8   1   2     5584.91     5546.72    100.55 o
   9   1   2      896.07      871.73     15.90 o
  10   1   2       35.79      108.35     11.05 o
  11   1   2        0.03      121.97      8.03 o
  12   1   2     2191.50     2104.32     36.11 o
  13   1   2     1518.95     1602.73     89.84 o
  14   1   2      315.48      339.19     17.64 o
   0   2   2    24536.87    24790.16    451.37 o
   1   2   2     5076.25     4923.85     52.18 o
   2   2   2     4706.95     4608.37     48.24 o
   3   2   2      141.64      135.42      5.54 o
   4   2   2      837.78      676.61      7.56 o
   5   2   2     7881.23     8274.94     72.10 o
   6   2   2     2619.58     2538.00     21.84 o
   7   2   2     1070.58     1120.39     14.81 o
   8   2   2    10781.77    10435.79     89.80 o
   9   2   2      658.58      675.61     18.56 o
  10   2   2     4616.47     4571.18     46.45 o
  11   2   2      432.23      409.07     14.81 o
  12   2   2      571.04      644.56     37.11 o
  13   2   2       47.22       72.11     13.78 o
  14   2   2      516.62      553.36     18.82 o
   1   3   2       37.57      434.52     10.34 o
   2   3   2      298.20      512.54     22.83 o
   3   3   2      385.55      442.24      8.56 o
   4   3   2      377.33      408.81      8.70 o
   5   3   2      699.36      877.00     27.96 o
   6   3   2      216.86      213.67      5.57 o
   7   3   2     1587.20     1590.97     18.70 o
   8   3   2     1855.57     1791.68     20.02 o
   9   3   2       33.74       45.49      3.77 o
  10   3   2     1156.63     1177.53     33.92 o
  11   3   2     2684.54     2442.74     34.93 o
  12   3   2       13.24      161.16      8.38 o
  13   3   2       33.58       70.13      7.41 o
  14   3   2        0.06       20.99      8.23 o
   0   4   2     3440.84     3416.23     53.62 o
   1   4   2    10140.26    10044.38    112.99 o
   2   4   2        4.78       29.44      5.21 o
   3   4   2     9630.28     9899.85    114.45 o
   4   4   2    13205.02    13128.67    250.33 o
   5   4   2     2930.54     2720.45     29.20 o
   6   4   2     3965.43     3899.37     40.42 o
   7   4   2      520.93      496.01     11.43 o
   8   4   2      430.64      431.43     11.22 o
   9   4   2     1323.61     1312.38     36.02 o
  10   4   2     2463.70     2358.68     25.24 o
  11   4   2        6.14        9.36      3.19 o
  12   4   2      967.74      958.56     14.10 o
  13   4   2        7.53        4.77      5.30 o
  14   4   2     2979.02     2920.18     50.11 o
   1   5   2      147.89      185.18      9.19 o
   2   5   2     5897.44     5712.20     69.04 o
   3   5   2     1945.18     1824.49     26.25 o
   4   5   2     2155.06     2262.31     32.51 o
   5   5   2      272.80      288.29     10.25 o
   6   5   2      944.17      996.49     16.72 o
   7   5   2      283.56      277.26      9.09 o
   8   5   2     3407.45     3170.37     37.78 o
   9   5   2      608.18      862.15     32.79 o
  10   5   2        2.35      138.90      7.55 o
  11   5   2       37.33       34.16      5.40 o
  12   5   2     2459.30     2349.55     33.55 o
  13   5   2       37.85       36.35      8.15 o
   0   6   2     6782.10     6635.16    111.80 o
   1   6   2      281.91      285.89     15.25 o
   2   6   2       46.86       96.70     11.03 o
   3   6   2     2383.70     2418.20     69.34 o
   4   6   2    11213.86    11026.92    145.54 o
   5   6   2     4338.57     4206.27     82.15 o
   6   6   2        1.87       12.03      4.97 o
   7   6   2     1442.76     1369.93     21.61 o
   8   6   2      992.58     1084.43     24.29 o
   9   6   2     1246.06     1203.53     23.12 o
  10   6   2     1442.18     1528.54     24.94 o
  11   6   2     2385.28     2288.87     39.34 o
  12   6   2       67.25       60.33      7.61 o
   1   7   2      100.26      145.84     11.53 o
   2   7   2     2054.86     2105.42     66.89 o
   3   7   2       66.45       49.98      9.62 o
   4   7   2       20.77       38.47      7.68 o
   5   7   2      177.34      167.55     11.00 o
   6   7   2      139.86      362.89     16.45 o
   7   7   2      102.24      114.73      9.90 o
   8   7   2        1.81       12.29      6.30 o
   9   7   2      121.46      273.66     15.25 o
  10   7   2      429.88      456.98     14.80 o
  11   7   2       24.59       28.13      6.77 o
   0   8   2     4465.50     4591.45     88.97 o
   1   8   2        0.57       73.58     10.24 o
   2   8   2      660.00      657.01     22.97 o
   3   8   2       18.48       38.85     10.13 o
   4   8   2     2789.02     2767.22     42.87 o
   5   8   2      119.09      107.57     10.63 o
   6   8   2       22.34       46.51      8.09 o
   7   8   2      530.99      562.10     17.48 o
   8   8   2     1829.24     1885.06     33.67 o
   9   8   2        2.51       17.71      6.92 o
  10   8   2     1359.25     1327.48     27.76 o
   1   9   2      591.04      686.77     36.66 o
   2   9   2      754.17      755.53     25.89 o
   3   9   2      632.63      635.91     23.85 o
   4   9   2      657.26      696.81     23.97 o
   5   9   2       48.89       41.76     11.09 o
   6   9   2      861.63      875.68     23.28 o
   7   9   2       19.87       13.52      7.89 o
   8   9   2      320.11      317.16     16.47 o
   0  10   2      424.03      395.16     29.05 o
   1  10   2     1820.25     1864.23     46.67 o
   2  10   2        2.77        4.19      8.05 o
   3  10   2      867.55      996.12     31.00 o
   4  10   2     1733.08     1829.63     45.68 o
   5  10   2     1865.63     1870.54     39.37 o
   6  10   2     1506.57     1497.03     32.99 o
   1   1   3    13982.07    13834.33    141.90 o
   2   1   3     2381.00     1801.89     16.38 o
   3   1   3       16.81       29.89      2.07 o
   4   1   3       11.09       36.31      1.93 o
   5   1   3     4591.87     4746.40     40.64 o
   6   1   3    12155.64    12615.47    159.18 o
   7   1   3     2497.78     2385.96     40.57 o
   8   1   3       45.25       93.02      5.67 o
   9   1   3     2623.76     2578.74     84.85 o
  10   1   3     1510.54     1495.30     44.26 o
  11   1   3      279.38      297.42     13.84 o
  12   1   3     1819.20     1728.30     34.15 o
  13   1   3      445.05      496.95     17.94 o
  14   1   3      660.95      612.51     27.81 o
   0   2   3       15.84       38.39      5.48 o
   1   2   3        4.95      247.97     11.05 o
   2   2   3      487.48      650.75      9.42 o
   3   2   3     6670.21     7195.99     93.23 o
   4   2   3      812.34      749.49     16.31 o
   5   2   3      104.56      254.19     10.89 o
   6   2   3      101.78      118.50      6.28 o
   7   2   3       23.10       45.89      5.65 o
   8   2   3      561.55      664.87     14.75 o
   9   2   3      271.81      239.96      8.82 o
  10   2   3     2361.30     2312.74     37.90 o
  11   2   3      727.62      737.95     16.54 o
  12   2   3      511.55      541.63     45.57 o
  13   2   3      135.00      153.09     20.92 o
  14   2   3      468.76      441.74     23.79 o
   1   3   3        6.34       33.66      4.24 o
   2   3   3    10966.31    11058.09    128.72 o
   3   3   3     2712.04     2688.83     32.07 o
   4   3   3     3734.49     3930.46     50.15 o
   5   3   3     4214.44     4105.98     41.37 o
   6   3   3     1696.27     1546.57     17.90 o
   7   3   3     1159.26     1204.77     28.32 o
   8   3   3     2930.75     2930.89     63.42 o
   9   3   3     1463.80     1398.83     15.58 o
  10   3   3      147.14      213.38     12.20 o
  11   3   3      475.33      486.44     12.78 o
  12   3   3     2209.52     2223.40     34.85 o
  13   3   3     4729.21     4605.11     64.68 o
  14   3   3      255.03      382.32     23.01 o
   0   4   3      995.12      982.16     25.06 o
   1   4   3     1696.70     1743.47     27.33 o
   2   4   3     4415.03     4564.93     52.30 o
   3   4   3        2.87      132.19      7.91 o
   4   4   3     2045.06     2097.84     61.73 o
   5   4   3      539.63      545.55     13.72 o
   6   4   3      169.41      186.16      6.61 o
   7   4   3       33.44      121.89      5.45 o
   8   4   3       59.94       68.00      4.83 o
   9   4   3       99.75      125.59      5.75 o
  10   4   3      368.54      376.83     18.79 o
  11   4   3        0.05       15.51      4.06 o
  12   4   3      196.64      272.90     13.71 o
  13   4   3       37.80       40.70      9.18 o
   1   5   3     3815.42     3706.98     52.28 o
   2   5   3     5744.63     5643.19     67.98 o
   3   5   3      234.39      255.10     10.26 o
   4   5   3      363.41      352.07     12.27 o
   5   5   3      534.88      569.70     17.03 o
   6   5   3      993.11     1058.29     21.54 o
   7   5   3        7.33        8.13      3.85 o
   8   5   3     2067.01     1972.91     27.90 o
   9   5   3     3815.09     3721.75     44.90 o
  10   5   3     1286.46     1239.95     30.51 o
  11   5   3     1804.68     1726.23     23.66 o
  12   5   3     1556.08     1528.42     31.30 o
  13   5   3      441.66      467.24     17.52 o
   0   6   3     7504.97     7475.73    151.81 o
   1   6   3      399.27      415.19     18.52 o
   2   6   3     1055.23     1009.71     21.98 o
   3   6   3       91.21      109.88      9.04 o
   4   6   3       46.44      144.70     10.11 o
   5   6   3      377.27      384.75     13.16 o
   6   6   3     1976.82     1910.82     25.71 o
   7   6   3      135.50      173.25      8.29 o
   8   6   3     1673.12     1643.56     29.42 o
   9   6   3      122.26      142.54      9.58 o
  10   6   3      118.30      118.04      8.41 o
  11   6   3        0.61       37.89      7.86 o
  12   6   3      357.64      418.63     19.55 o
   1   7   3     1149.82     1222.67     58.51 o
   2   7   3     7849.72     7881.15    106.66 o
   3   7   3    11637.44    11509.83    140.27 o
   4   7   3       53.77       82.28      9.42 o
   5   7   3     3345.14     3300.62     45.98 o
   6   7   3     1390.73     1323.26     22.74 o
   7   7   3      667.38      636.36     15.93 o
   8   7   3      405.34      419.69     13.65 o
   9   7   3        2.86       12.71      6.17 o
  10   7   3      985.13      927.11     20.88 o
  11   7   3      846.18      749.79     21.88 o
   0   8   3     2581.19     2564.95     73.09 o
   1   8   3      244.11      288.40     16.95 o
   2   8   3       99.39       95.92     12.06 o
   3   8   3      387.94      404.91     25.52 o
   4   8   3       79.56      144.02     12.71 o
   5   8   3      101.68      115.16     11.48 o
   6   8   3     2151.69     1986.72     36.25 o
   7   8   3      269.37      266.67     14.22 o
   8   8   3      274.83      261.64     15.04 o
   9   8   3      555.05      566.38     20.68 o
  10   8   3       45.41      150.16     13.87 o
   1   9   3     2089.43     2122.58     45.74 o
   2   9   3     1097.12     1144.70     35.83 o
   3   9   3       46.07       34.97      9.62 o
   4   9   3       54.98       72.93     10.90 o
   5   9   3      157.53      144.59     13.44 o
   6   9   3      852.60      820.70     23.72 o
   7   9   3      350.89      361.81     15.78 o
   8   9   3      486.65      495.27     19.79 o
   0  10   3      188.97      180.85     26.97 o
   1  10   3      177.35      158.00     19.41 o
   2  10   3      691.80      720.00     46.77 o
   3  10   3      167.26      140.23     16.38 o
   4  10   3      466.18      442.76     21.19 o
   5  10   3       15.02       12.32      9.32 o
   0   0   4     1044.55      963.89     18.09 o
   1   0   4       87.31       73.44      3.17 o
   2   0   4      268.74      388.74     10.92 o
   3   0   4     3064.45     2753.71     42.62 o
   4   0   4     5598.21     5652.27     83.24 o
   5   0   4      286.50      311.78     20.94 o
   6   0   4      208.95      195.23     16.41 o
   7   0   4    16619.38    15982.39    373.66 o
   8   0   4     2328.33     2273.97     44.68 o
   9   0   4     1500.72     1604.18     34.96 o
  10   0   4    12263.76    12091.87    344.09 o
  11   0   4     3794.28     3830.90    104.03 o
  12   0   4      171.49      173.86     13.23 o
  13   0   4       90.88       81.09     15.72 o
   1   1   4     1123.14     1007.04     12.42 o
   2   1   4     3571.35     3792.30     71.16 o
   3   1   4      490.80      491.09      7.60 o
   4   1   4      246.67      253.48      6.37 o
   5   1   4      991.21     1006.92     23.85 o
   6   1   4      104.18      143.63      6.57 o
   7   1   4    13182.42    13075.87    150.82 o
   8   1   4     1345.95     1321.54     27.88 o
   9   1   4       80.79      139.15      9.86 o
  10   1   4        5.43       78.09      8.68 o
  11   1   4       99.09      148.60     56.43 o
  12   1   4       78.68      145.41     27.57 o
  13   1   4     1600.96     1817.67     68.52 o
  14   1   4      161.93      322.37    112.73 o
   0   2   4    16297.59    17100.38    297.16 o
   1   2   4     5346.65     5384.08     56.44 o
   2   2   4     2475.21     2487.81     29.96 o
   3   2   4     7241.09     6933.82     85.33 o
   4   2   4     9866.78     9889.19    121.87 o
   5   2   4      962.21      958.85     11.00 o
   6   2   4     1068.98     1037.20     22.31 o
   7   2   4     6435.29     6391.42     62.49 o
   8   2   4        4.83       85.93      5.36 o
   9   2   4       14.85      115.20      8.56 o
  10   2   4      116.96      181.29     11.44 o
  11   2   4     1269.34     1270.13     32.55 o
  12   2   4      647.02      735.57     37.05 o
  13   2   4       27.40       33.92     10.22 o
  14   2   4     1062.36     1113.29     48.14 o
   1   3   4     1068.73     1203.47     27.92 o
   2   3   4     3300.28     3156.17     38.40 o
   3   3   4        1.77       40.59      5.15 o
   4   3   4      596.20      795.55     27.68 o
   5   3   4     3156.64     3015.83     31.55 o
   6   3   4      160.54      215.66     10.03 o
   7   3   4      250.91      415.19     16.46 o
   8   3   4      360.19      365.99     16.14 o
   9   3   4      391.29      445.66     11.51 o
  10   3   4       83.11       68.07      5.93 o
  11   3   4      802.99      935.05     22.37 o
  12   3   4       80.11      154.13     10.70 o
  13   3   4       94.30      101.81     13.64 o
   0   4   4    14386.47    13950.05    222.45 o
   1   4   4     4490.60     4256.47     50.61 o
   2   4   4      932.65      935.26     17.78 o
   3   4   4     4303.13     4132.14     52.77 o
   4   4   4     6601.56     6432.76     83.15 o
   5   4   4     2616.40     2494.44     33.21 o
   6   4   4      475.02      444.39     10.03 o
   7   4   4     1082.39     1212.17     27.60 o
   8   4   4     3489.85     3475.06     36.47 o
   9   4   4     1363.79     1271.95     16.73 o
  10   4   4       19.64       60.11      6.00 o
  11   4   4     1845.30     1936.58     48.01 o
  12   4   4        4.92       90.42      8.74 o
  13   4   4       47.91       84.56     11.56 o
   1   5   4      778.25      799.03     18.61 o
   2   5   4      414.89      429.91     13.56 o
   3   5   4     6837.62     6599.55     81.76 o
   4   5   4      378.34      437.85     15.33 o
   5   5   4      205.41      232.09     15.34 o
   6   5   4      354.11      448.83     24.69 o
   7   5   4     1361.27     1320.75     19.44 o
   8   5   4      361.80      370.10     13.02 o
   9   5   4      980.42      983.43     35.39 o
  10   5   4       23.88       99.86     10.47 o
  11   5   4     1165.52     1103.33     25.53 o
  12   5   4      633.28      575.47     19.44 o
   0   6   4     1673.64     1486.96     41.73 o
   1   6   4      260.57      487.03     31.28 o
   2   6   4     1708.99     1694.61     33.43 o
   3   6   4     1851.26     1848.25     31.08 o
   4   6   4      252.77      296.97     16.09 o
   5   6   4        2.80       13.11      6.09 o
   6   6   4     2891.13     2913.15     41.11 o
   7   6   4     1428.39     1338.78     22.91 o
   8   6   4      416.78      510.65     21.39 o
   9   6   4        0.29       11.14      5.81 o
  10   6   4     3545.33     3406.23     66.15 o
  11   6   4     4441.17     4153.46     79.28 o
   1   7   4      298.49      332.49     17.27 o
   2   7   4        1.19       13.38      7.30 o
   3   7   4      554.03      532.93     20.51 o
   4   7   4      610.54      591.79     18.53 o
   5   7   4        5.64       43.56      8.08 o
   6   7   4      379.79      361.08     17.81 o
   7   7   4      354.74      378.06     14.29 o
   8   7   4        6.49       11.10      6.20 o
   9   7   4        0.50       73.26     11.24 o
  10   7   4       16.65       20.55      8.46 o
   0   8   4       93.30      114.58     18.48 o
   1   8   4     1042.17      968.65     28.70 o
   2   8   4      184.85      190.06     14.62 o
   3   8   4     2512.81     2476.22     44.59 o
   4   8   4     1397.65     1378.28     31.43 o
   5   8   4       96.11       98.82     11.18 o
   6   8   4     1134.93     1156.26     26.90 o
   7   8   4     1729.66     1792.31     33.03 o
   8   8   4       14.30       22.83      7.54 o
   9   8   4      124.83      114.84     12.32 o
   1   9   4      558.07      550.50     32.77 o
   2   9   4      325.30      383.27     20.61 o
   3   9   4     2089.69     2004.00     43.14 o
   4   9   4       74.31      103.65     14.58 o
   5   9   4      283.66      573.23     41.29 o
   6   9   4      413.96      439.31     19.84 o
   7   9   4        0.60       -4.59      6.57 o
   0  10   4     4348.96     4425.29    124.72 o
   1  10   4     1417.95     1509.30     46.86 o
   2  10   4        1.26      193.19     17.60 o
   3  10   4     1449.43     1539.79     44.95 o
   4  10   4     1076.23     1093.29     54.97 o
   1   1   5     9694.07     9712.31     83.62 o
   2   1   5     4767.47     4688.08     40.84 o
   3   1   5     1959.70     1857.55     17.16 o
   4   1   5      199.04      246.44      6.98 o
   5   1   5     6470.08     6335.59    117.16 o
   6   1   5     3103.63     2880.79     43.27 o
   7   1   5       30.70       58.50      8.68 o
   8   1   5      350.45      355.04     34.14 o
   9   1   5     2025.33     2048.09     38.26 o
  10   1   5       98.31      138.68      8.44 o
  11   1   5      283.26      339.36     24.07 o
  12   1   5       90.50       96.01     21.68 o
  13   1   5     3462.66     3572.92    106.83 o
   0   2   5      857.63      869.39     18.12 o
   1   2   5      253.45      214.33      6.39 o
   2   2   5     1070.26     1211.02     55.05 o
   3   2   5      943.24      935.06     11.07 o
   4   2   5     1068.47     1058.42     10.97 o
   5   2   5     2798.44     2689.24     28.51 o
   6   2   5     1574.91     1626.47     46.97 o
   7   2   5      878.22      828.61     25.45 o
   8   2   5       25.38       41.43      2.57 o
   9   2   5     1388.91     1386.74     47.12 o
  10   2   5       52.13       68.99      6.77 o
  11   2   5      260.11      258.37     12.56 o
  12   2   5        9.20       39.34     13.07 o
  13   2   5      207.24      210.66     28.20 o
   1   3   5     9336.91     9052.67    108.50 o
   2   3   5       27.70       68.57      6.29 o
   3   3   5      422.97      386.26      8.97 o
   4   3   5     1172.05     1112.80     42.12 o
   5   3   5     3907.84     3724.20     39.86 o
   6   3   5        5.74       13.59      3.06 o
   7   3   5      855.03      834.74      9.51 o
   8   3   5     1629.34     1644.98     28.13 o
   9   3   5     4343.23     4110.42     67.67 o
  10   3   5       32.11       92.55      7.19 o
  11   3   5      138.99      169.28      8.84 o
  12   3   5     1614.34     1510.32     40.07 o
  13   3   5      661.33      650.49     26.75 o
   0   4   5     1752.40     1638.47     31.40 o
   1   4   5      712.84      628.08     21.11 o
   2   4   5     1014.11     1090.74     38.94 o
   3   4   5        0.28       39.81      6.28 o
   4   4   5      227.22      230.29     11.59 o
   5   4   5       82.14      143.95      9.26 o
   6   4   5      374.66      332.61      8.55 o
   7   4   5      266.98      265.17      9.28 o
   8   4   5      226.09      285.34     16.12 o
   9   4   5      124.41      110.87     11.06 o
  10   4   5      467.36      549.72     35.61 o
  11   4   5       37.33       78.61      7.73 o
  12   4   5      365.94      395.13     33.12 o
   1   5   5      430.24      455.53     14.85 o
   2   5   5       91.57      142.03     12.25 o
   3   5   5     4589.07     4531.85     78.27 o
   4   5   5      178.23      186.03     10.00 o
   5   5   5     6576.20     6544.89     79.49 o
   6   5   5      304.56      363.29     12.37 o
   7   5   5      106.14      223.74     15.07 o
   8   5   5     1700.55     1532.28     21.37 o
   9   5   5     3010.74     2875.59     36.50 o
  10   5   5      917.77      857.43     18.20 o
  11   5   5      719.58      656.48     19.93 o
  12   5   5      173.22      244.45     14.29 o
   0   6   5     1306.66     1295.80     31.30 o
   1   6   5     1863.52     1738.17     31.87 o
   2   6   5     1108.14     1249.31     34.95 o
   3   6   5       43.64      118.97     10.17 o
   4   6   5      167.40      197.98     13.72 o
   5   6   5     1981.14     1907.71     33.36 o
   6   6   5       82.76      141.80     11.66 o
   7   6   5      194.14      233.41     10.68 o
   8   6   5      133.35      211.95     10.12 o
   9   6   5      826.76      818.32     16.28 o
  10   6   5       70.38       57.19      8.76 o
  11   6   5      190.23      202.14     16.12 o
   1   7   5     3301.95     3352.79     53.37 o
   2   7   5     4394.01     4285.05     62.28 o
   3   7   5        4.28       22.84      7.55 o
   4   7   5      271.26      350.38     22.79 o
   5   7   5     1518.14     1482.72     29.86 o
   6   7   5     1576.02     1586.35     31.12 o
   7   7   5      249.89      311.60     14.91 o
   8   7   5      120.81       94.02     10.81 o
   9   7   5     6199.18     5963.52     79.66 o
   0   8   5     1987.13     1885.54     51.59 o
   1   8   5      398.15      401.79     18.34 o
   2   8   5      390.08      443.41     20.11 o
   3   8   5       17.01       41.47      9.95 o
   4   8   5       93.26       65.15     11.68 o
   5   8   5      282.72      332.41     16.33 o
   6   8   5     1296.17     1232.84     31.87 o
   7   8   5       75.21       60.92      9.55 o
   8   8   5      289.99      327.67     16.31 o
   1   9   5     1315.02     1292.56     35.03 o
   2   9   5      493.51      524.36     23.32 o
   3   9   5     1416.40     1476.62     35.02 o
   4   9   5       35.19       42.51     11.11 o
   5   9   5     3181.90     3092.70     58.56 o
   6   9   5       18.82        9.95     10.32 o
   0   0   6     2741.42     2904.92     53.09 o
   1   0   6    17530.19    17184.65    260.38 o
   2   0   6      106.61      122.47     10.54 o
   3   0   6     3094.77     3012.11     65.32 o
   4   0   6        1.64        2.18      4.54 o
   5   0   6    11971.05    11648.34    316.41 o
   6   0   6    17079.73    16856.71    478.31 o
   7   0   6     3094.52     3238.95     43.49 o
   8   0   6      713.41      696.94     48.54 o
  10   0   6      449.12      424.76     44.65 o
   1   1   6     1170.66     1255.78     27.68 o
   2   1   6     3883.23     3741.89     38.47 o
   3   1   6     4501.79     4490.44     65.76 o
   4   1   6      964.88      873.11     16.52 o
   5   1   6     1299.62     1346.09    134.77 o
   6   1   6      356.63      399.85     27.26 o
   7   1   6        2.55       49.90      3.73 o
   8   1   6      767.22      991.23    106.05 o
   9   1   6     2921.09     2769.69     80.79 o
  10   1   6      124.83      203.17     22.25 o
  11   1   6      378.49     1232.88    615.86 o
  12   1   6     1216.76     1541.37    261.61 o
  13   1   6       55.51       66.35     22.42 o
   0   2   6     2430.32     2413.73     43.28 o
   1   2   6     3906.59     3691.40     40.15 o
   2   2   6      126.92      132.75      8.32 o
   3   2   6     4328.26     4262.37     46.25 o
   4   2   6       71.15      175.61      7.19 o
   5   2   6       76.64       89.88      3.69 o
   6   2   6      294.69      312.04      7.55 o
   7   2   6     4698.43     4548.33     46.11 o
   8   2   6     1750.40     1672.74     24.07 o
   9   2   6      511.36      670.53     48.49 o
  10   2   6      107.71      175.68     18.71 o
  11   2   6     2945.46     3040.15     66.63 o
  12   2   6      141.19      456.82     91.70 o
   1   3   6     3494.75     3370.25     42.33 o
   2   3   6      156.33      161.68      9.15 o
   3   3   6       80.88       99.15      6.16 o
   4   3   6     2153.07     1977.30     22.98 o
   5   3   6      264.02      285.95      6.24 o
   6   3   6       35.70       37.22      2.36 o
   7   3   6     1105.41     1021.91     12.46 o
   8   3   6       47.68       41.89      4.05 o
   9   3   6       75.14      118.31      6.03 o
  10   3   6       18.96       36.97      6.48 o
  11   3   6      788.94      927.30     35.24 o
  12   3   6       82.03      120.88     17.91 o
   0   4   6      678.05      734.75     20.14 o
   1   4   6      156.08      205.84      9.36 o
   2   4   6      385.78      442.80     22.21 o
   3   4   6     3056.51     3104.50     74.55 o
   4   4   6     2070.86     1998.17     35.72 o
   5   4   6      198.11      161.49      9.72 o
   6   4   6      943.38      927.21     21.16 o
   7   4   6     3897.25     3906.23     51.06 o
   8   4   6       42.43      116.52     10.25 o
   9   4   6      256.13      260.48     11.85 o
  10   4   6      926.56      837.94     23.02 o
  11   4   6     5774.99     5748.88    152.68 o
   1   5   6     1053.72     1160.82     40.87 o
   2   5   6     1957.34     1837.10     25.83 o
   3   5   6      710.39      775.51     23.81 o
   4   5   6       21.07       29.81      5.56 o
   5   5   6       31.10       63.62      7.20 o
   6   5   6      994.88      989.76     28.48 o
   7   5   6      971.61      987.17     17.14 o
   8   5   6     1135.72     1173.48     19.62 o
   9   5   6        2.90       50.75      7.48 o
  10   5   6       66.17      200.19     19.29 o
  11   5   6      390.23      367.28     20.71 o
   0   6   6      404.88      379.81     20.14 o
   1   6   6     2885.75     2957.81     40.82 o
   2   6   6      527.33      500.84     16.01 o
   3   6   6     4789.85     4706.58     58.40 o
   4   6   6      146.44      163.60     10.81 o
   5   6   6     2729.45     2650.57     41.13 o
   6   6   6        4.77       21.22      6.65 o
   7   6   6     2007.62     2023.52     30.11 o
   8   6   6       68.00       54.12      6.57 o
   9   6   6     1116.64     1025.78     25.14 o
  10   6   6      827.26      797.65     34.71 o
   1   7   6       71.91       83.48      9.35 o
   2   7   6      157.08      202.98     14.38 o
   3   7   6      325.86      369.59     16.53 o
   4   7   6       17.51       41.02      8.63 o
   5   7   6       24.21       19.43      7.43 o
   6   7   6       76.05       68.98      8.41 o
   7   7   6       32.24      140.16     10.14 o
   8   7   6      272.81      282.58     13.31 o
   0   8   6        6.44        8.09      9.76 o
   1   8   6     1551.12     1519.28     30.30 o
   2   8   6      151.31      119.69     14.73 o
   3   8   6     3724.76     3789.43     64.66 o
   4   8   6        0.63        8.63      7.63 o
   5   8   6      415.09      342.29     17.05 o
   6   8   6       30.18       25.57      9.50 o
   1   9   6      144.42      133.62     13.54 o
   2   9   6       44.47       48.56     10.70 o
   3   9   6       78.99      158.05     34.49 o
   1   1   7     1548.33     1544.10     19.38 o
   2   1   7       13.98       21.98      3.18 o
   3   1   7       80.34      101.11      7.16 o
   4   1   7      937.00      857.94     16.67 o
   5   1   7     3443.60     3490.72     53.98 o
   6   1   7       58.91      108.57      7.95 o
   7   1   7       55.78       94.47      4.90 o
   8   1   7      202.41      336.37     52.24 o
   9   1   7     5109.09     5021.22    110.26 o
  10   1   7       80.56      288.04     43.12 o
  11   1   7      369.44      531.60     39.68 o
  12   1   7        0.14        9.18     15.56 o
   0   2   7     3021.10     2941.84     53.38 o
   1   2   7      844.34      724.13     11.85 o
   2   2   7      605.27      555.26      9.33 o
   3   2   7        0.30        7.32      2.83 o
   4   2   7      313.47      327.99     17.86 o
   5   2   7      128.85      159.43      8.55 o
   6   2   7     2507.84     2435.38     29.30 o
   7   2   7       83.07       72.72      5.73 o
   8   2   7     1095.65     1072.91     35.37 o
   9   2   7      458.69      803.80    125.24 o
  10   2   7      388.51      368.95     23.62 o
  11   2   7      291.98      377.74     34.91 o
   1   3   7     4099.70     4026.67     49.22 o
   2   3   7      376.15      411.27     14.53 o
   3   3   7     6905.12     6635.10     69.33 o
   4   3   7      633.87      617.88     13.91 o
   5   3   7     7533.11     7468.67     85.21 o
   6   3   7        0.10       39.21      3.90 o
   7   3   7      633.62      672.38     14.05 o
   8   3   7       67.79      109.28      6.78 o
   9   3   7      913.50      932.89     29.70 o
  10   3   7       13.39       14.72     10.67 o
  11   3   7      577.18      640.49     34.02 o
   0   4   7      341.64      363.21     14.49 o
   1   4   7      114.85      149.50      8.78 o
   2   4   7     1414.32     1415.84     33.01 o
   3   4   7      584.32      609.29     19.70 o
   4   4   7       97.84      100.52      5.65 o
   5   4   7       53.98      122.27      7.95 o
   6   4   7      399.39      370.92     12.04 o
   7   4   7      130.75      136.22      8.98 o
   8   4   7      479.40      473.41     13.39 o
   9   4   7        0.55       10.44      9.27 o
  10   4   7        2.39       19.87     11.17 o
   1   5   7     8070.58     7906.21     93.67 o
   2   5   7        9.50       17.35      6.78 o
   3   5   7     1685.93     1567.89     25.04 o
   4   5   7      304.49      303.48     10.00 o
   5   5   7     1091.92     1083.30     19.35 o
   6   5   7      103.26      121.56      7.94 o
   7   5   7     1075.67     1031.05     18.15 o
   8   5   7       30.68       22.54      5.23 o
   9   5   7     3553.02     3676.99     65.87 o
  10   5   7      119.48      127.96     38.94 o
   0   6   7        1.85       -0.30      5.49 o
   1   6   7        1.45       77.50      8.35 o
   2   6   7     1273.56     1156.45     22.00 o
   3   6   7       45.77      184.36     10.96 o
   4   6   7     1670.63     1637.25     27.91 o
   5   6   7       88.13      145.46      9.42 o
   6   6   7      245.92      247.34     18.91 o
   7   6   7        1.17        4.28      5.03 o
   8   6   7       89.94      120.91     10.86 o
   1   7   7        2.35        6.39      6.58 o
   2   7   7       11.43       19.76      6.75 o
   3   7   7      447.13      451.91     17.32 o
   4   7   7      463.70      470.18     21.55 o
   5   7   7     3141.54     3067.01     59.01 o
   6   7   7       20.48       79.15      9.61 o
   7   7   7     2125.78     2118.47     49.82 o
   0   8   7      254.17      233.63     20.06 o
   1   8   7      275.86      361.26     17.87 o
   2   8   7       71.20       60.13     10.66 o
   3   8   7       15.80       22.70      7.92 o
   4   8   7     2189.19     2094.65     47.14 o
   0   0   8     3017.01     2879.99     89.36 o
   1   0   8     5733.00     5663.26     97.22 o
   2   0   8      275.61      238.95     15.28 o
   3   0   8     3711.58     3853.90     88.25 o
   4   0   8      323.68      331.17     15.42 o
   5   0   8     3197.39     3181.75     60.93 o
   6   0   8     2453.97     2536.10     50.44 o
   7   0   8     3587.08     3538.24     62.64 o
   1   1   8      300.30      296.62      8.27 o
   2   1   8     1168.81     1241.73     34.86 o
   3   1   8     4349.46     4412.79     72.72 o
   4   1   8      413.07      408.99     15.52 o
   5   1   8      372.08      435.81     22.23 o
   6   1   8      558.77      601.95     13.26 o
   7   1   8        8.20       40.71      4.86 o
   8   1   8      737.27      728.66    114.26 o
   9   1   8      507.83      556.18     38.89 o
  10   1   8       99.55      110.99     25.20 o
   0   2   8     3086.87     3042.56     54.62 o
   1   2   8      298.91      326.55     10.69 o
   2   2   8     1741.62     1734.30     55.44 o
   3   2   8     1228.71     1341.02     62.45 o
   4   2   8      123.94      136.06      8.54 o
   5   2   8       14.75       27.71      5.41 o
   6   2   8      169.31      198.35     10.79 o
   7   2   8     4629.84     4637.07     56.21 o
   8   2   8      936.36      986.91     38.85 o
   9   2   8       22.77       60.15     15.69 o
  10   2   8      262.16      247.46     27.06 o
   1   3   8      623.68      676.22     10.37 o
   2   3   8      165.80      213.80      7.15 o
   3   3   8      183.13      254.93     12.22 o
   4   3   8      209.75      220.26      9.09 o
   5   3   8      274.63      372.79     22.88 o
   6   3   8       23.40       86.62      7.79 o
   7   3   8       53.05       80.45      9.80 o
   8   3   8       71.96       94.59     13.68 o
   9   3   8      150.36      133.07     17.97 o
  10   3   8       30.72       70.30     16.75 o
   0   4   8      776.98      727.83     21.03 o
   1   4   8      223.03      257.12      9.57 o
   2   4   8      963.37      973.65     23.43 o
   3   4   8     2558.43     2494.13     31.53 o
   4   4   8     2467.54     2347.18     33.53 o
   5   4   8      195.24      213.68     14.70 o
   6   4   8        4.26       10.08      4.46 o
   7   4   8     3239.99     3162.15     42.79 o
   8   4   8      147.18      200.84     24.79 o
   9   4   8     1189.07     1194.53     44.45 o
   1   5   8      397.95      470.52     24.27 o
   2   5   8     2417.37     2325.27     36.29 o
   3   5   8      139.86      137.45      9.73 o
   4   5   8      639.22      684.08     27.79 o
   5   5   8        2.04       52.15      6.56 o
   6   5   8      848.73      825.78     18.38 o
   7   5   8     1211.48     1273.14     46.88 o
   8   5   8     1149.94     1193.98     37.99 o
   0   6   8        0.52        4.31      8.69 o
   1   6   8     4184.67     3929.71     52.59 o
   2   6   8      194.87      170.67     10.80 o
   3   6   8     4793.47     4685.46     69.43 o
   4   6   8        4.60       16.46      7.08 o
   5   6   8     2186.36     2226.26     43.23 o
   6   6   8      363.97      420.13     17.48 o
   7   6   8      699.33      738.87     23.76 o
   1   7   8        0.70       16.21      7.31 o
   2   7   8       31.07       32.83      8.69 o
   3   7   8        8.84       37.07      9.39 o
   4   7   8      548.26      525.89     21.59 o
   1   1   9      976.88      994.49     51.53 o
   2   1   9     3382.83     3284.38     59.65 o
   3   1   9      968.55      982.83     23.85 o
   4   1   9       13.72       21.45      6.97 o
   5   1   9     2693.88     2859.18    135.57 o
   6   1   9     1713.41     1831.52     32.35 o
   7   1   9        3.07       20.17     25.59 o
   8   1   9      482.90      497.36     47.57 o
   9   1   9      702.00     1015.73    348.40 o
   0   2   9      121.93      114.97      9.89 o
   1   2   9      343.27      390.82     20.49 o
   2   2   9       73.37      100.13     10.67 o
   3   2   9      150.47      173.16     21.60 o
   4   2   9       98.41       87.60      8.29 o
   5   2   9     1098.68     1132.67     41.46 o
   6   2   9      229.68      336.58     38.78 o
   7   2   9       83.48       71.75     10.11 o
   8   2   9       14.89       56.48     15.09 o
   1   3   9     2536.74     2590.70     37.22 o
   2   3   9        8.12       56.32      5.85 o
   3   3   9      348.55      340.54     13.58 o
   4   3   9      195.62      199.90     12.44 o
   5   3   9      718.71      815.69     25.29 o
   6   3   9        3.45        5.09      4.93 o
   7   3   9     1443.32     1384.09     31.15 o
   8   3   9     1067.90      995.28     38.60 o
   0   4   9       82.42       81.64     18.92 o
   1   4   9       59.70       88.03     15.66 o
   2   4   9       66.56      100.51      9.29 o
   3   4   9      394.69      432.02     13.66 o
   4   4   9      712.70      707.72     17.10 o
   5   4   9      153.37      297.79     18.18 o
   6   4   9      156.90      180.64     11.41 o
   7   4   9      128.10      136.08     13.65 o
   1   5   9      903.51      922.06     22.82 o
   2   5   9      403.24      372.17     14.04 o
   3   5   9     1292.95     1327.40     24.88 o
   4   5   9       53.21       27.50      6.92 o
   5   5   9     3589.74     3569.63     50.13 o
   6   5   9      137.36      177.99     11.91 o
   0   6   9      239.89      249.80     19.45 o
   1   6   9      224.90      220.60     24.21 o
   2   6   9      162.08      159.80     20.51 o
   3   6   9       68.66       79.69     11.41 o
   4   6   9      304.59      275.15     13.76 o
   1   0  10     1772.11     1854.67     54.66 o
   2   0  10     3860.36     3691.48     84.45 o
   3   0  10      926.85      936.06     32.34 o
   4   0  10      112.02      120.31     21.00 o
   5   0  10      174.72      153.73     16.37 o
   6   0  10     1351.27     1249.96     39.34 o
   7   0  10      546.82     1113.78     65.23 o
   1   1  10     2556.13     2520.38     58.96 o
   2   1  10      203.35      198.92     17.52 o
   3   1  10      258.83      365.27     26.74 o
   4   1  10       93.72      150.27     31.52 o
   5   1  10       62.93       59.61     12.27 o
   6   1  10      157.62      169.73     13.63 o
   7   1  10     1232.33     1620.18    204.50 o
   0   2  10     1002.28      997.44     33.49 o
   1   2  10     1611.68     1638.26     32.10 o
   2   2  10      141.35      151.03     12.20 o
   3   2  10      655.21      747.68     30.57 o
   4   2  10     4189.52     4257.86     72.32 o
   5   2  10      402.84      427.33     20.40 o
   6   2  10      207.88      216.08     13.29 o
   1   3  10       72.82      125.34     33.17 o
   2   3  10        6.46       11.61      7.11 o
   3   3  10      853.28      814.97     21.48 o
   4   3  10      219.94      364.98     21.59 o
   5   3  10      351.81      420.09     15.96 o
   0   4  10     5061.83     4816.38    120.83 o
   1   4  10      491.57      489.62     18.03 o
   2   4  10        0.14       19.68      7.81 o
   3   4  10      894.97      895.31     25.49 o
   4   4  10     2240.09     2163.97     41.80 o
   1   5  10      345.80      367.80     14.76 o
   1   1  11      954.40      977.27     63.75 o
   2   1  11     3231.59     3178.59     97.10 o
   0   2  11       70.74       -0.18      9.59 o
   1   2  11      466.88      491.17     44.51 o
 
